# Supplementary material for: Asymmetric 1,4-Michael Addition Reaction of Azadienes with α-Thiocyanoindanones Catalyzed by Bifunctional Chiral Squaramide
Source: Molecules. 2021 Aug 25;26(17):5146. doi: 10.3390/molecules26175146 (PMC8456331; doi:10.3390/molecules26175146)
Supplement: Supplementary file 1 [file molecules-26-05146-s001.zip]

Archive with 1 entries (1 files):
- molecules-1347265-supplementary.pdf
